# Supplementary material for: Genomic and Acoustic Biogeography of the Iconic Sulphur-crested Cockatoo Clarifies Species Limits and Patterns of Intraspecific Diversity
Source: Mol Biol Evol. 2024 Oct 24;41(11):msae222. doi: 10.1093/molbev/msae222 (PMC11586666; doi:10.1093/molbev/msae222)
Supplement: msae222_Supplementary_Data [file msae222_supplementary_data.zip]

Archive with 3 entries (3 files):
- AppendixASupplementaryInformation_vF5.pdf
- AppendixBSupplementaryTablesvF5.xlsx
- AppendixCSupplementaryFiguresvF5.pdf
