# Supplementary material for: Genomic and Acoustic Biogeography of the Iconic Sulphur-crested Cockatoo Clarifies Species Limits and Patterns of Intraspecific Diversity
Source: Mol Biol Evol. 2024 Oct 24;41(11):msae222. doi: 10.1093/molbev/msae222 (PMC11586666; doi:10.1093/molbev/msae222)
Supplement: msae222_Supplementary_Data [file msae222_supplementary_data.zip › AppendixBSupplementaryTablesvF5.xlsx]

## Sheet: Appendix B
APPENDIX B Supplementary Tables Genomic and Acoustic Biogeography of the Iconic Sulphur-crested Cockatoo Clarifies Species Limits and Patterns of Intraspecific Diversity Arthur F. Sands1, Astrid A.L. Andersson1, Kerry Reid1, Taylor Hains2,3, Leo Joseph4, Alex Drew4, Ian J. Mason4, Frank E. Rheindt5, Caroline Dingle1,6, Juha Merilä1,7. 1 Area of Ecology & Biodiversity, School of Biological Science…

## Sheet: Sup. Table S1
Table S1. A list of putative C. galerita subspecies currently accepted along with their taxonomic synonyms.
Widely accepted subspecies of Cacatua galerita	Taxonomic synonyms
Cacatua galerita galerita (Latham 1790)	Psittacus galeritus Latham 1790: 290
	Cacatua chrysolophus Lesson, 1830: 659
	Kakadoe australensis Bourjot Saint-Hilaire 1838: 110
	Plyctolophus licmetorhynchus Bonaparte 1850: 139
	Cacatoes galerita galerita Mathews 1912: 264
	Cacatoes galerita queenslandica Mathews 1912: 264
	Cacatoes galerita rosinae Mathews 1912: 36
	Kacatoë galerita interjecta Mathews 1917: 184
Cacatua galerita triton Temminck 1849	Cacatua triton Temminck 1849: 405
	Cacatua cyanopis Blyth 1856: 446–447
	Plyctolophus macrolophus Rosenberg 1861: 45
	Cacatua trobriandi Finsch 1888: 208
	Cacatoes galerita kwalamkwalam Stresemann 1923: 55
Cacatua galerita eleonora Finsch 1863	Cacatua eleonora Finsch 1863: XXI
	Kakatoë galerita aruensis Mathews 1917:
	Cacatua sulphurea triton Schleibusch & Schleibusch 2001
Cacatua galerita fitzroyi (Mathews 1912)	Cacatoes galerita fitzroyi Mathews 1912: 264
	Cacatoes galerita melvillensis Mathews 1912: 36

## Sheet: Sup. Table S2
Table S2. A list of specimens (n = 100) used in the current study with original taxonomic affiliations, institutional provider, the date of collection, the voucher number and the type of material collected/provided for DNA extraction. Additionally, we give information on the sex, age group, locality and geographic coordinates where the sample/specimen was collected, the genomic coverage (once map…
Original taxonomic affiliation (Scientific name)	Institutional Provider	Voucher No.	Material Type	Sex	Age	Date collected	Country	Region/Subregion	Latitude	Longitude	Coverage (×)	Genome properly paired to reference (%)	Incorporated in PSMC analyses	Incorporated in SMC++ validation analyses	Incoporated in intraspecific analyses (PCA, EEMS, TreeMix)	Incoporated in IQ-TREE ML phylogeny	Incoporated in SNAPP phylogenomic dating
Cacatua galerita galerita	ANWC	B29233	liver	Female?	Adult	2001-07-18	Australia	New South Wales	-34.5528	150.758	26.77	89.19	X	X	X	X	X
Cacatua galerita galerita	ANWC	B29234	liver	Male	Adult	2001-07-18	Australia	New South Wales	-34.5528	150.758	10.01	91.32		X	X	X
Cacatua galerita galerita	ANWC	B32190	liver	Female	Adult	1999-06-04	Australia	Queensland (Cape York Peninsula)	-16.45	141.583	8.81	87.55			X	X
Cacatua galerita fitzroyi	ANWC	B33619	liver, heart	Female	Adult	2002-10-24	Australia	Northern Territory (mainland)	-12.42	131.224	8.93	87.68		X	X	X
Cacatua galerita fitzroyi	ANWC	B33707	liver, heart	Male	-	2002-10-27	Australia	Northern Territory (mainland)	-12.42	131.224	9.21	88.73		X	X	X	X
Cacatua galerita fitzroyi	ANWC	B33735	liver, heart	Female	Adult	2002-10-28	Australia	Northern Territory (mainland)	-12.4167	131.211	8.55	84.04		X	X	X
Cacatua galerita galerita	ANWC	B34065	liver	Female	Adult	1960-01-01	Australia	New South Wales	-33.7167	150.317	8.01	82.89		X	X	X
Cacatua galerita galerita	ANWC	B34084	liver, heart	-	Chick	2002-11-26	Australia	Queensland (Cape York Peninsula)	-16.6167	145.333	6.25	68.62			X	X
Cacatua galerita galerita	ANWC	B34139	liver	Male	Adult	1960-01-01	Australia	Australian Capital Territory	-35.2778	149.108	6.78	66.83		X	X	X
Cacatua galerita galerita	ANWC	B34631	liver, heart, muscle	Male	-	2006-07-02	Australia	Australian Capital Territory	-35.3333	149.15	9.5	88.87		X	X	X
Cacatua galerita galerita	ANWC	B34682	liver, heart	Male	Adult	2006-09-18	Australia	New South Wales	-34.7307	146.65	10.33	92.51		X	X	X
Cacatua galerita galerita	ANWC	B34879	heart	Female	Adult	2008-04-06	Australia	New South Wales	-30.9944	150.138	8.93	87.27			X	X	X
Cacatua galerita galerita	ANWC	B41528	liver	Female	Juvenile	1988-10-13	Australia	Queensland (south-central)	-19.35	147.017	9.37	88.67			X	X
Cacatua galerita galerita	ANWC	B41529	liver	Male	Adult	1988-10-13	Australia	Queensland (south-central)	-19.2833	147.033	9.21	88.08			X	X
Cacatua galerita galerita	ANWC	B42826	liver	Female	Juvenile	1990-06-20	Australia	Queensland (south-central)	-27.8333	150.35	8.55	85.48			X	X
Cacatua galerita galerita	ANWC	B42870	liver	Male	Adult	1990-06-23	Australia	Queensland (Cape York Peninsula)	-16.85	145.7	9.51	89.54			X	X
Cacatua galerita galerita	ANWC	B42871	liver	Female	Juvenile	1990-06-23	Australia	Queensland (Cape York Peninsula)	-16.85	145.7	9.38	89.06			X	X	X
Cacatua galerita galerita	ANWC	B42904	liver	Female	Adult	1990-07-05	Australia	Queensland (Cape York Peninsula)	-13.7778	143.483	10	91.47			X	X	X
Cacatua galerita galerita	ANWC	B42961	liver	-	Adult	1990-08-08	Australia	Queensland (Cape York Peninsula)	-13.7	143.453	9.05	88.47			X	X
Cacatua galerita galerita	ANWC	B43003	liver	Male	Adult	1990-08-10	Australia	Queensland (Cape York Peninsula)	-13.7806	143.503	7.89	80.71			X	X
Cacatua galerita galerita	ANWC	B43391	liver	Female	Adult	1991-04-17	Australia	Queensland (south-central)	-28.1531	151.559	7.92	86.99			X	X	X
Cacatua galerita galerita	ANWC	B43392	liver	Male	Adult	1991-04-17	Australia	Queensland (south-central)	-28.1531	151.559	8.57	86.23			X	X
Cacatua galerita galerita	ANWC	B43425	liver	Male	Adult	1991-04-18	Australia	Queensland (south-central)	-24.3278	150.942	8.94	87.5			X	X	X
Cacatua galerita galerita	ANWC	B43561	liver	Female	Adult	1991-05-06	Australia	Queensland (south-central)	-22.4528	150.319	18.25	88.53	X		X	X	X
Cacatua galerita galerita	ANWC	B43562	liver	Male	Adult	1991-05-06	Australia	Queensland (south-central)	-22.4528	150.319	6.7	85.64			X	X
Cacatua galerita galerita	ANWC	B44275	liver	Female	Adult	1992-02-10	Australia	Queensland (south-central)	-22.6492	150.459	7.88	82.96			X	X
Cacatua galerita galerita	ANWC	B44276	liver	Male	Adult	1992-02-10	Australia	Queensland (south-central)	-22.6492	150.459	9.18	90.86			X	X
Cacatua galerita galerita	ANWC	B45009	liver	Male	Adult	1993-06-30	Australia	Victoria	-37.3044	143.501	9.28	89.13		X	X	X	X
Cacatua galerita galerita	ANWC	B45010	liver	Female	Adult	1993-06-30	Australia	Victoria	-37.3044	143.501	9.38	89.16		X	X	X	X
Cacatua galerita galerita	ANWC	B45033	liver	Female	Adult	1993-06-30	Australia	Victoria	-37.2681	143.382	8.75	86.81		X	X	X	X
Cacatua galerita galerita	ANWC	B45514	liver	Male	Adult	1993-11-15	Australia	Tasmania	-41.7028	147.292	8.44	85.07		X	X	X
Cacatua galerita galerita	ANWC	B45515	liver	Female	Adult	1993-11-15	Australia	Tasmania	-41.7028	147.292	8.87	86.17		X	X	X
Cacatua galerita galerita	ANWC	B45516	liver	Male	Adult	1993-11-15	Australia	Tasmania	-41.7028	147.292	9.5	89.05		X	X	X	X
Cacatua galerita galerita	ANWC	B45517	liver	Female	Juvenile	1993-11-15	Australia	Tasmania	-41.7028	147.292	8.74	87.06		X	X	X	X
Cacatua galerita fitzroyi	ANWC	B48582	liver	Male	Adult	1996-10-06	Australia	Northern Territory (Tiwi Islands)	-11.7197	130.673	8.96	87.93		X	X	X	X
Cacatua galerita fitzroyi	ANWC	B48686	liver	Male	Adult	1996-10-10	Australia	Northern Territory (Tiwi Islands)	-11.7692	130.89	9.7	89.58		X	X	X	X
Cacatua galerita fitzroyi	ANWC	B48687	liver	Female	Adult	1996-10-10	Australia	Northern Territory (Tiwi Islands)	-11.7692	130.89	18.43	88.34	X	X	X	X	X
Cacatua galerita galerita	ANWC	B49784	liver	Female	Juvenile	1960-01-01	Australia	Tasmania	-41.45	147.167	25.61	87.63	X	X	X	X	X
Cacatua galerita fitzroyi	ANWC	B50845	liver	Male	Adult	2004-10-09	Australia	Western Australia	-17.4086	124.258	24.72	90.08	X	X	X	X	X
Cacatua galerita fitzroyi	ANWC	B51063	liver	Male	Adult	2004-10-20	Australia	Northern Territory (mainland)	-15.6169	129.627	8.78	84.6		X	X	X	X
Cacatua galerita galerita	ANWC	B51658	liver	Female	-	2006-11-11	Australia	Queensland (Cape York Peninsula)	-15.5558	141.799	8.1	80.6			X	X
Cacatua galerita galerita	ANWC	B51667	liver	Male	Adult	2006-11-11	Australia	Queensland (Cape York Peninsula)	-15.4367	141.718	8.95	86.09			X	X
Cacatua galerita galerita	ANWC	B51669	liver	Female	-	2006-11-11	Australia	Queensland (Cape York Peninsula)	-15.4367	141.718	9.69	88.86			X	X	X
Cacatua galerita galerita	ANWC	B51702	liver	Male	Adult	2006-11-11	Australia	Queensland (Cape York Peninsula)	-15.4367	141.718	17.32	87.23			X	X
Cacatua galerita galerita	ANWC	B52820	liver	-	Adult	2011-07-28	Australia	Australian Capital Territory	-35.19	149.053	8.09	89.62		X	X	X
Cacatua galerita galerita	ANWC	B53100	muscle	-	Adult	2009-01-01	Australia	New South Wales	-35.5638	149.844	8.38	81.23		X	X	X
Cacatua galerita galerita	ANWC	B53291	liver	Female	Adult	2012-10-02	Australia	Australian Capital Territory	-35.2124	149.112	9.94	89.68		X	X	X	X
Cacatua galerita galerita	ANWC	B53583	muscle	Male	-	2013-07-08	Australia	Australian Capital Territory	-35.316	149.108	7.61	86.21		X	X	X	X
Cacatua galerita galerita	ANWC	B53585	muscle	Male	-	2013-07-15	Australia	Australian Capital Territory	-35.3007	149.08	8.99	85.13		X	X	X
Cacatua galerita galerita	ANWC	B53586	muscle	Female	-	2013-07-01	Australia	Australian Capital Territory	-35.312	149.109	9.95	90.41		X	X	X
Cacatua galerita galerita	ANWC	B53844	liver	Male?	-	1978-09-24	Australia	South Australia	-36.7167	140.95	9.94	89.81		X	X	X	X
Cacatua galerita galerita	ANWC	B53845	liver	Female	-	1978-09-24	Australia	South Australia	-36.7167	140.95	18.23	88.11	X	X	X	X	X
Cacatua galerita galerita	ANWC	B53846	liver	Female	Adult	1979-02-19	Australia	Australian Capital Territory	-35.2444	148.95	8.99	86.87		X	X	X
Cacatua galerita galerita	ANWC	B53982	liver, heart, muscle	Female	Juvenile	2017-03-29	Australia	Australian Capital Territory	-35.4019	149.118	10.16	91.65		X	X	X
Cacatua galerita fitzroyi	ANWC	B54527	liver, heart, muscle	Female	-	2009-07-06	Australia	Northern Territory (mainland)	-15.739	135.561	8.47	91.53			X	X
Cacatua galerita fitzroyi	ANWC	B54654	liver, heart, muscle	Male	-	2009-07-13	Australia	Northern Territory (mainland)	-14.686	134.374	9.91	90.59			X	X
Cacatua galerita fitzroyi	ANWC	B54657	liver, heart, muscle	Male	-	2009-07-13	Australia	Northern Territory (mainland)	-14.686	134.374	18.85	92.35	X		X	X	X
Cacatua galerita galerita	ANWC	B54825	liver	Female	Juvenile	2010-03-10	Australia	New South Wales	-33.3903	147.793	9.35	87.91		X	X	X
Cacatua galerita galerita	ANWC	B54826	liver	Female	Adult	2010-03-10	Australia	New South Wales	-33.3903	147.793	8.97	87.4		X	X	X	X
Cacatua galerita galerita	ANWC	B54827	liver	Female	-	2010-03-10	Australia	New South Wales	-33.3903	147.793	9.3	89.23		X	X	X
Cacatua galerita galerita	ANWC	B54828	liver	Female	Adult	2010-03-11	Australia	New South Wales	-33.3903	147.793	8.5	83.75		X	X	X
Cacatua galerita galerita	ANWC	B54829	liver	Male	Adult	2010-03-10	Australia	New South Wales	-33.2686	147.525	9.7	88.82		X	X	X
Cacatua galerita galerita	ANWC	B54875	liver	Female	-	2010-03-14	Australia	New South Wales	-33.0741	146.798	16.84	87.03		X	X	X
Cacatua galerita galerita	ANWC	B54897	liver	Male	Adult	2010-03-17	Australia	New South Wales	-34.5937	145.846	8.64	83.52		X	X	X	X
Cacatua galerita galerita	ANWC	B54898	liver	Female	Adult	2010-03-17	Australia	New South Wales	-34.6305	146.316	9.41	87.92		X	X	X
Cacatua galerita galerita	ANWC	B54899	liver	Female	Juvenile	2010-03-17	Australia	New South Wales	-34.6305	146.316	9.24	87.87		X	X	X
Cacatua galerita galerita	ANWC	B54900	liver	Male	Adult	2010-03-17	Australia	New South Wales	-34.6305	146.316	9.9	90.33		X	X	X
Cacatua galerita triton	ANWC	B56137	liver	Male	Adult	2014-07-17	Papua New Guinea	southern New Guinea (Trans-Fly, Western Province)	-8.85101	141.248	10.58	92.3			X	X	X
Cacatua galerita triton	ANWC	B56138	liver	Female	Adult	2014-07-17	Papua New Guinea	southern New Guinea (Trans-Fly, Western Province)	-8.85101	141.248	7.7	89.69			X	X
Cacatua galerita triton	ANWC	B56139	liver	Male	Adult	2014-07-17	Papua New Guinea	southern New Guinea (Trans-Fly, Western Province)	-8.85101	141.248	27.72	92.03	X		X	X	X
Cacatua galerita triton	ANWC	B56304	liver	Female	Adult	2014-07-21	Papua New Guinea	southern New Guinea (Trans-Fly, Western Province)	-8.70698	141.548	19.88	91.33	X		X	X	X
Cacatua galerita galerita	ANWC	B56946	liver	Male	Adult	2015-05-24	Australia	Queensland (Cape York Peninsula)	-18.29	143.478	8.9	89.69			X	X
Cacatua galerita galerita	ANWC	B56947	liver	Female	Juvenile	2015-05-25	Australia	Queensland (Cape York Peninsula)	-18.29	143.478	9.35	87.77			X	X
Cacatua galerita galerita	ANWC	B56960	liver	Female	Adult	2015-05-26	Australia	Queensland (south-central)	-19.3845	145.819	17.92	88.02			X	X
Cacatua galerita galerita	ANWC	B57017	liver	-	Adult	2015-06-28	Australia	Queensland (Cape York Peninsula)	-12.6824	142.697	9.41	88.7			X	X
Cacatua galerita galerita	ANWC	B57146	liver	Female	Adult	2015-07-03	Australia	Queensland (Cape York Peninsula)	-10.9407	142.446	18.01	87.97	X		X	X	X
Cacatua galerita galerita	ANWC	B57147	liver	Female	Adult	2015-07-03	Australia	Queensland (Cape York Peninsula)	-10.9407	142.446	9.46	88.11			X	X
Cacatua galerita galerita	ANWC	B57328	liver	Female	Juvenile	2015-07-14	Australia	Queensland (Cape York Peninsula)	-13.1188	142.351	9.86	89.68			X	X
Cacatua galerita galerita	ANWC	B57460	liver	Female	Juvenile	2015-07-20	Australia	Queensland (Cape York Peninsula)	-14.1809	142.636	10.07	91.22			X	X
Cacatua galerita galerita	ANWC	B57461	liver	Male	Adult	2015-07-20	Australia	Queensland (Cape York Peninsula)	-14.1809	142.636	10.52	92.38			X	X
Cacatua galerita triton	ANWC	B57630	liver	Female	Juvenile	2016-07-01	Papua New Guinea	south-eastern New Guinea (Oro Province)	-8.99451	148.519	9.95	89.91				X
Cacatua galerita triton	ANWC	B57647	liver	Male	Adult	2016-07-02	Papua New Guinea	south-eastern New Guinea (Oro Province)	-8.99451	148.519	9.89	89.79				X
Cacatua galerita triton	ANWC	B57648	liver	Male	Juvenile	2016-07-02	Papua New Guinea	south-eastern New Guinea (Oro Province)	-8.99451	148.519	9.82	89.84				X
Cacatua galerita triton	ANWC	B57669	liver	Male	Adult	2016-07-03	Papua New Guinea	south-eastern New Guinea (Oro Province)	-8.99451	148.519	19.9	91.43	X			X
Cacatua galerita triton	ANWC	B57781	liver	Female	Adult	2016-07-07	Papua New Guinea	south-eastern New Guinea (Oro Province)	-9.0577	148.539	19.27	90.42	X			X
Cacatua galerita triton	ANWC	B57871	liver	Female	Adult	2016-07-11	Papua New Guinea	south-eastern New Guinea (Oro Province)	-8.98637	148.509	10.58	92.35				X
Cacatua galerita triton	ANWC	B57872	liver	Male	Adult	2016-07-11	Papua New Guinea	south-eastern New Guinea (Oro Province)	-8.98637	148.509	10.01	90.41				X
Cacatua galerita galerita	ANWC	B59003	liver, heart, muscle	Female	Adult	2013-08-05	Australia	Australian Capital Territory	-35.2422	149.067	9.61	89.42		X	X	X
Cacatua galerita galerita	ANWC	B59123	liver, heart	Female	Adult	2018-03-14	Australia	Australian Capital Territory	-35.2384	149.082	10.39	91.61		X	X	X
Cacatua galerita galerita	ANWC	B59459	liver	-	Adult	2019-07-17	Australia	Australian Capital Territory	-35.2237	149.062	9.88	89.92		X	X	X	X
Cacatua galerita galerita	ANWC	B59739	heart	Female	Adult	2020-07-17	Australia	Australian Capital Territory	-35.2557	149.07	9.77	89.74		X	X	X
Cacatua galerita fitzroyi	ANWC	B60344	liver, heart, muscle	Female	Adult	2019-08-26	Australia	Western Australia	-15.6853	126.437	8.94	86.92		X	X	X
Cacatua galerita fitzroyi	ANWC	B60420	liver, heart, muscle	Male?	Adult	2019-08-30	Australia	Western Australia	-14.6712	125.734	8.78	86.68		X	X	X	X
Cacatua galerita fitzroyi	ANWC	B60554	liver, heart, muscle	Female	Adult	2019-09-05	Australia	Western Australia	-14.2202	126.602	18.17	89.46	X	X	X	X	X
Cacatua galerita galerita	ANWC	B60739	liver	-	-	2020-11-04	Australia	Queensland (Cape York Peninsula)	-16.6384	145.417	9.19	88.13				X
Cacatua sulphurea (feral origin)	KFBG	B0098	muscle	-	Adult	2003-09-24	Hong Kong SAR	Hong Kong Island	22.2717	114.174	8.84658	86.44				X
Cacatua sulphurea (feral origin)	KFBG	K19921	blood	-	Juvenile	2022-07-06	Hong Kong SAR	Hong Kong Island	22.2829	114.148	10.6329	92.53				X
Cacatua alba (captive origin)	OPHK	CA1	blood	Male	Adult	2022-07-13	Hong Kong SAR	Hong Kong Island	22.2324	114.17	20.56	92.05				X	X
Cacatua alba (captive origin)	OPHK	CA3	blood	Female	Adult	2022-07-13	Hong Kong SAR	Hong Kong Island	22.2324	114.17	18.396	90.82				X	X
Cacatua moluccensis (captive origin)	OPHK	CM1	blood	Male	Adult	2022-07-14	Hong Kong SAR	Hong Kong Island	22.2324	114.17	20.45	91.95

## Sheet: Sup. Table S3
Table S3. List of calculated genetic indices, including nucleotide diversity (π), Watterson's theta (ƟW), the number of sites and Tajima’s D, calculated for regional/subregional groupings of C. galerita and outgroup taxa using ANGSD 0.940 and R 4.2.2. Asterisks (*) after voucher numbers depict birds of feral or captive origin. The two paraphyletic lineages of C. g. triton are differentiated by TF…
Putative species/subspecies	Region/subregion	S	Nucleotide diversity (π)	Watterson's theta (ƟW)	Number of sites (n sites)	Tajima's D
Cacatua galerita galerita	Cape York Peninsula, Queensland	1644104	0.000476	0.000308	1250000000	2.05845
Cacatua galerita galerita	south-central Queensland	1174743	0.00038	0.000263	1230000000	1.84327
Cacatua galerita galerita	New South Wales	1439354	0.000434	0.000282	1270000000	2.10361
Cacatua galerita galerita	Australian Capital Territory	553048	0.000217	0.000136	1070000000	2.38741
Cacatua galerita galerita	Victoria	57940.2	4.15e-05	3.74e-05	679000000	0.68652
Cacatua galerita galerita	South Australia	41987	3.72e-05	3.73e-05	613000000	-0.02248
Cacatua galerita galerita	Tasmania	666196	0.000266	0.000218	1080000000	1.1131
Cacatua galerita triton TF	southern New Guinea	1147098	0.000454	0.000398	1110000000	0.765179
Cacatua galerita fiztroyi	Northern Territory	610782	0.000233	0.000192	998000000	0.97223
Cacatua galerita fiztroyi	Melville Island, Northern Territory	461543	0.00023	0.000216	936000000	0.412964
Cacatua galerita fiztroyi	Western Australia	1202390	0.000415	0.000361	1280000000	0.820342
Cacatua sulphurea *	na (feral, Hong Kong)	21996.2	2.11e-05	2.04e-05	587000000	0.215207
Cacatua galerita triton Oro	south-eastern New Guinea	1867752	0.000686	0.000516	1140000000	1.49722
Cacatua moluccensis *	na (captive, Hong Kong)	17697.8	2.59e-05	2.59e-05	684000000	0
Cacatua alba *	na (captive, Hong Kong)	457390	0.000283	0.000266	937000000	0.451536

## Sheet: Sup. Table S4
Table S4. Summary of results from bioacoustic analyses, noting the region/subregion of origin, database voucher number, GPS location and measurements obtained from each recording using Raven Lite 2.0.5 of melodious and mechanical elements among calls analysed. Regional/subregional averages are also given as presented in Figure 2. Database quality ratings, a personal quality rating and notes are a…
Region	Database	Sample	Recorder	Date	Call type*	Latitude****	Longitude****	Total call time analysed** (sec)	Total time of melodious elements among analysed calls (sec)	Percentage melody in analysed calls (%)	Percentage non-melody (mechanical) in analysed calls (%)	Combined regional melody among recordings (%)	Combined regional non-melody (mechanical) among recordings (%)	Database rating***	Personal rating	Notes
Tasmania	eBird	102164641	Ramit Singal	27/5/2018	FC	-41.27	146.154	4.72353	0.0725766	1.53649	98.4635	10.7392	89.2608	4	5
	eBird	118780061	Ramit Singal	14/10/2018	FC	-41.354	146.994	2.94072	0.0607029	2.06422	97.9358			3	4	Background: Unidentified but distinguishable calls
	eBird	241590841	Ramit Singal	2020-07-06	C	-41.1686	146.09	6.24709	1.6815	26.9165	73.0835			4	5	Note: Bird unseen. Background: Unidentified but distinguishable calls
	eBird	244091151	Ramit Singal	18/6/2020	C, CF	-41.1442	146.034	5.50203	0.688436	12.5124	87.4876			3.5	3
	eBird	585402851	Drew Davison	2023-10-04	C	-42.8879	147.337	5.03833	0.12271	2.43553	97.5645			2.5	4
Victoria	eBird	77544	Mark Robbins	24/12/1990		-37.0922	142.384	5.425	1.5567	28.6949	71.3051	12.7925	87.2075	2	5	Note: GPS estimated from location (Zumstein, west side of Grampians)
	eBird	77550	Mark Robbins	25/12/1990	C	-37.0922	142.384	5.9746	0.6607	11.0585	88.9415			2	5	Note: GPS estimated from location (Zumstein, west side of Grampians)
	eBird	125979	Linda Macaulay	2005-09-10	C	-34.758	142.319	4.8774	0.7572	15.5247	84.4753			4	3	Note: GPS estimated from location (Ouyen - Hattah-Kulkyne Park)
	eBird	36352761	Rohan Long	28/11/2012	C	-37.0595	142.38	6.0148	1.0602	17.6265	82.3735			1.5	5
	eBird	170106411	David Fleming	28/7/2019		-37.9095	145.105	6.1664	0.2605	4.22451	95.7755			4	4
	eBird	170931281	Zebedee Muller	25/7/2019	C	-37.7892	144.951	8.0733	0	0	100			4	3
	eBird	179081981	Sonja Ross	27/9/2019		-37.7332	145.171	4.975	0.1	2.01005	97.9899			4.5	4
	eBird	244696191	Craig Morley	20/6/2020		-38.1857	143.845	4.6284	0.1119	2.41768	97.5823			2.5	3
	eBird	250253731	Craig Morley	17/7/2020		-38.0811	143.854	5.5986	0.1748	3.12221	96.8778			3.5	3
	eBird	318134181	Chris Lucas	20/3/2021	C, CC	-37.7091	145.287	6.3704	1.5657	24.5777	75.4223			4.5	3
	eBird	459915171	James (Jim) Holmes	15/6/2022	C	-37.787	144.572	6.645	3.1425	47.2912	52.7088			5	5
	eBird	487669011	Ken Tay	23/9/2022	C	-38.0546	141.262	2.7809	0	0	100			3	3.5
	eBird	501200291	Ken Tay	31/10/2022	FC	-34.7561	142.345	5.894	0.4686	7.95046	92.0495			3.5	3
	eBird	509466211	Ken Tay	2022-03-12	FC	-37.7892	144.951	2.732	0.0801	2.93192	97.0681			4	3
	eBird	540689431	David Drews	44956	C	-38.1265	145.193	5.382	0.0812	1.50873	98.4913			4	3
	eBird	568879751	Oliver Burton	2022-03-12		-37.9844	145.595	5.4822	0.3398	6.19824	93.8018			4	3
	eBird	600347391	David Secomb	2023-02-04		-36.9057	142.012	5.6746	0.7852	13.8371	86.1629			4	4.5
	eBird	608468502	Alfons Lawen	2023-04-09	FC	-37.873	145.189	5.7674	0	0	100			5	4
	eBird	609724551	Roger Harper	2023-08-10		-37.7112	145.06	4.0623	0.0512	1.26037	98.7396				3.5
	eBird	611939293	Peter Boesman	2023-11-10	C	-37.8519	145.353	4.0139	1.6554	41.2417	58.7583			1	3.5	Background: Unidentified but distinguishable calls
	eBird	474319801	Ken Tay	2022-11-08		-37.7892	144.951	8.083	0	0	100			3.3	3
	xeno-canto	XC98468	Patrik Åberg	20/12/2011	C	-37.8328	144.176	5.9667	1.8091	30.3199	69.6801			5	5	Background: Malurus cyaneus -- Superb Fairywren
	xeno-canto	XC328329	Andrew Spencer	17/1/2016	C	-34.7561	142.344	6.8633	1.6434	23.9447	76.0553			5	3
Australian Capital Territory	eBird	608510173	Deb & Rod R	2023-04-09		-35.4628	148.911	4.8063	0	0	100	7.62762	92.3724	4	3
	eBird	526640501	David Secomb	15/1/2023	C	-35.2772	149.175	7.3237	0.4824	6.58683	93.4132			2.5	3	Background: Unidentified but distinguishable calls
	eBird	393139081	Deb & Rod R	2021-04-12		-35.3981	149.117	2.5848	0.1093	4.22857	95.7714			4	3
	eBird	301445591	Christine D	26/1/2021		-35.2096	149.043	4.3391	0.1607	3.70353	96.2965			4	3	Background: Unidentified but distinguishable calls
	eBird	529861	Mark Robbins	20/8/2017	C	-35.567	148.992	3.7212	0.7376	19.8216	80.1784			5	3.5
	eBird	529839	Mark Robbins	19/8/2017	C	-35.278	149.11	4.4043	0.5032	11.4252	88.5748			2	4.5	Background: Anthochaera carunculata -- Red Wattlebird; Strepera graculina -- Pied Currawong; Corvus coronoides -- Australian Raven
New South Wales	eBird	234654	Vicki Powys	2010-06-08	C, CF	-33.1336	150.134	4.4425	0.3039	6.84074	93.1593	13.3505	86.6495	2.67	3
	eBird	234725	Vicki Powys	2010-08-12	C	-33	150.14	5.7107	1.2099	21.1865	78.8135			2.8	4.5	Background: Manorina melanocephala -- Noisy Miner; Gymnorhina tibicen -- Australian Magpie
	eBird	43133651	max kirsch	30/7/2016	C	-33.7352	150.319	6.1846	1.7836	28.8394	71.1606			4	4.5
	eBird	65275891	Greg McLachlan	2017-05-08	C	-33.667	151.262	4.699	0.1934	4.11577	95.8842			4	3.5
	eBird	118153161	Jeffrey Roth	2018-02-10	C	-33.8639	151.217	4.7377	1.1548	24.3747	75.6253			3	3
	eBird	118271111	Jeffrey Roth	2018-10-10	C	-33.8977	151.234	2.9113	0.0741	2.54525	97.4547			3	4
	eBird	129512361	Eliot Miller	15/9/2010		-33.7663	151.221	4.7115	0.5524	11.7245	88.2755			4	3.5
	eBird	165091101	McKinley Moens	21/6/2019	C	-33.6916	150.564	6.8091	0.9068	13.3175	86.6825			3.5	3
	eBird	169925211	Greg McLachlan	26/7/2019	C	-34.07	150.771	5.1514	0.203	3.94068	96.0593			4	3
	eBird	193896391	Paul Fenwick	2019-06-12	C, EC	-35.8188	144.913	7.4288	2.3282	31.3402	68.6598			4	4
	eBird	203884071	Joe Angseesing	25/2/2009	C, CF	-33.8639	151.217	3.6476	0	0	100			4	3
	eBird	268227561	Diego Caiafa	2007-01-08		-34.0764	151.055	5.8718	1.8056	30.7504	69.2496			4	3
	eBird	362102091	Steve McIntosh	18/8/2021		-34.3072	150.933	4.9531	0.3977	8.02931	91.9707			3.5	3
	eBird	364069671	Steve McIntosh	26/8/2021		-34.3072	150.933	6.2944	0.3071	4.87894	95.1211			5	4
	eBird	368152011	Kylie-Anne Cramsie	2021-01-09		-33.688	151.107	2.3429	0	0	100			3.5	3
	eBird	368152631	Kylie-Anne Cramsie	2021-02-09	CF	-33.6628	151.112	4.6577	0.2882	6.1876	93.8124			4	4
	eBird	371728541	Steve McIntosh	22/9/2021		-34.4401	150.805	4.7458	1.5864	33.4275	66.5725			4	3.5
	eBird	372879371	Greg McLachlan	25/9/2021		-33.9458	151.154	2.5989	0	0	100			4	5
	eBird	380858211	Steve McIntosh	18/10/2021		-34.0819	151.055	1.5052	0.143	9.5004	90.4996			4.5	4
	eBird	384289711	Leonie Beaulieu	2021-01-11		-29.4683	149.851	3.5678	0.6017	16.8647	83.1353			3.5	3	Background: Eudynamys orientalis -- Pacific Koel
	eBird	396214911	Steve McIntosh	14/12/2021	FC	-34.3254	150.923	4.166	0.2687	6.44983	93.5502			3	3.5
	eBird	396215761	Brian Deans	16/12/2021		-34.4364	150.808	5.1933	0	0	100			3.5	4
	eBird	467385931	牧維 鍾	15/7/2022	C	-33.4775	150.173	5.3467	1.6594	31.036	68.964			4	5
	eBird	473800061	Ben Johnson	18/6/2022	C	-33.8977	151.234	2.8202	0.9875	35.0152	64.9848			3.67	5
	eBird	474092271	Nathan O'Reilly	2022-04-08		-33.8639	151.217	5.2217	0	0	100			3.67	3.5
	eBird	490822581	Ruth Appleby	2022-05-10	C, CF	-29.9873	151.083	2.642	0.0865	3.27403	96.726			4.67	3
	eBird	495491201	Erik Bergman	18/10/2022		-33.8977	151.234	2.1703	0.9264	42.6853	57.3147			3	4
	eBird	497981431	Max Weatherall	2022-06-10		-32.7517	150.092	4.2593	0.2825	6.63255	93.3675			4.67	4
	eBird	517947511	Martin Allen	30/12/2022		-33.7167	151.144	5.7625	0.2559	4.44078	95.5592			4	5
	eBird	527982441	David Secomb	17/1/2023	C	-35.2651	148.852	7.2106	1.1881	16.4771	83.5229			5	5
	eBird	604739221	Santi Tabares	2023-12-07	C	-32.5739	149.574	3.5317	0.386	10.9296	89.0704			2	4.5
	eBird	608662823	Ramit Singal	29/8/2023	C	-35.9799	146.583	5.1664	1.4558	28.1782	71.8218			5	5
	eBird	608845873	Martin Allen	14/9/2023		-33.7167	151.144	5.9762	0	0	100				3.5
	eBird	611616912	Anonymous	2023-05-11		-34.2904	146.038	3.8651	0.4824	12.4809	87.5191				5
	xeno-canto	XC168665	Jeremy Hegge	2013-01-12	C	-34.1374	151.03	3.6218	0.5183	14.3106	85.6894			4	3
	xeno-canto	XC217875	Henk Krajenbrink	2013-01-07	C	-33.7292	150.366	2.3286	0.2552	10.9594	89.0406			4	3.5
	xeno-canto	XC218048	Marc Anderson	20/3/2015	FC	-33.4322	151.087	2.8299	0	0	100			5	3
	xeno-canto	XC30636	Vicki Powys	2004-01-06	C	-31.5501	149.767	5.0386	0	0	100			5	5
	xeno-canto	XC354599	Greg McLachlan	22/2/2016	C	-34.1338	151.032	8.0572	0.6018	7.4691	92.5309			5	5
	xeno-canto	XC380456	Greg McLachlan	19/7/2017	C	-33.9957	150.893	6.7417	2.3172	34.3712	65.6288			5	4.5
	xeno-canto	XC577215	Marc Anderson	28/6/2020	C	-30.7838	149.288	4.7487	0.7234	15.2336	84.7664			5	4.5	Background: Eopsaltria australis -- Eastern Yellow Robin; Colluricincla harmonica -- Grey Shrikethrush; Cormobates leucophaea -- White-throated Treecreeper; Pomatostomus superciliosus -- White-browed Babbler
	xeno-canto	XC609285	Marc Anderson	30/6/2020	C	-32.8339	150.205	3.6463	0.0833	2.28451	97.7155			5	3
	xeno-canto	XC67783	Frank Lambert	2000-02-01	C	-35.56	144.95	3.5972	0.0685	1.90426	98.0957			4	4
	xeno-canto	XC98469	Patrik Åberg	20/12/2011	C	-35.7501	144.929	7.7085	0.9315	12.0841	87.9159			4	4	Background: Rhipidura albiscapa -- Grey Fantail; Pardalotus striatus -- Striated Pardalote; Malurus cyaneus -- Superb Fairywren
south-central Queensland	eBird	612105418	Brian Sullivan	28/11/2023		-27.4686	152.989	3.69646	0.0742	2.00732	97.9927	21.116	78.884		3	Background: Unidentified but distinguishable calls
	eBird	609053259	Pam Rasmussen	26/7/2009	FC	-27.393	152.779	2.28761	0	0	100				3	Background: Unidentified but distinguishable calls
	eBird	503446021	Peter Woodall	19/8/2022		-27.4934	153.121	5.66244	0.196903	3.47734	96.5227			4.67	4.5	Background: Unidentified but distinguishable calls
	eBird	175003971	Sara Young	2019-01-09	C	-27.5209	152.862	7.48721	4.13473	55.2239	44.7761			5	4.5	Background: Unidentified but distinguishable calls
	eBird	113074091	Sara Young	2018-01-09	C, FC	-27.6369	152.846	5.75202	2.42245	42.1149	57.8851			4	5	Background: Unidentified but distinguishable calls
	eBird	52510021	Gregory Budney	2007-01-10	C, CF	-25.6416	152.107	6.45052	1.47425	22.8548	77.1452			4	5	Background: Unidentified but distinguishable calls
	eBird	31676571	Andrew Spencer	2016-04-01	C, CF	-28.2115	153.12	4.69081	0.0610783	1.30208	98.6979			4.5	3
	eBird	31673171	Andrew Spencer	2016-06-01	C, CF	-27.3345	151.098	4.31999	0.156059	3.61248	96.3875			4.5	4.5
Cape York Penisula	eBird	57232	Linda Macaulay	1992-05-07	C	-16.5	146	5.0477	0	0	100	6.46898	93.531	3	3	Background: Unidentified but distinguishable calls
	eBird	71674	Scott Connop	27/10/1993	C	-17.1333	145.533	4.6617	0.4854	10.4125	89.5875			3	4
	eBird	193278	David McCartt	22/8/2008	FC	-17.1775	145.659	5.8499	0.775	13.2481	86.7519			4	4.5	Note: Large amount of calls recorded
	eBird	223700	Peter Wrege	20/10/2007	FC	-17.5417	145.518	6.1433	0.3903	6.35326	93.6467			3	3.5	Background: Unidentified but distinguishable calls
	eBird	31676521	Andrew Spencer	29/12/2015	C	-16.5776	145.331	5.2202	0.3884	7.44033	92.5597			4	4
	eBird	62524631	James (Jim) Holmes	23/6/2017	C	-12.7391	143.285	5.8825	0.1964	3.33872	96.6613			4.86	3
	eBird	71378981	Mary Clarke	2017-02-10	C	-17.1219	145.702	3.8518	0	0	100			3	3
	eBird	609053318	Pam Rasmussen	28/7/2009	FC	-17.8742	146.102	5.2298	0	0	100				3
	xeno-canto	XC352615	Marc Anderson	17/1/2017	C	-16.2333	145.439	2.2807	0	0	100			5	4
	xeno-canto	XC438828	Marc Anderson	30/8/2018	C	-13.6308	142.578	4.1642	0	0	100			5	3	Background: Stizoptera bichenovii -- Double-barred Finch; Lichmera indistincta -- Brown Honeyeater; Corvus orru -- Torresian Crow; Microptilotis gracilis -- Graceful Honeyeater
	xeno-canto	XC440045	Marc Anderson	2018-05-09	C	-15.8151	145.232	6.9543	0	0	100			5	3	Background: Unidentified but distinguishable calls
	xeno-canto	XC626778	Meena Haribal	2010-05-10	C, FC	-17.1336	145.601	4.1587	0.3552	8.54113	91.4589			5	3.5
	xeno-canto	XC630010	Meena Haribal	2010-05-10	C, CS	-17.1368	145.598	3.7618	0.9445	25.1077	74.8923			5	3.5	Background: Unidentified but distinguishable calls
	xeno-canto	XC98470	Patrik Åberg	24/12/2011	C	-16.607	145.343	2.5286	0.7172	28.3635	71.6365			5	3.5	Background: Unidentified but distinguishable calls
mainland Northern Territory	eBird	78584	Mark Robins	26/6/1992	C	-12.9056	132.521	4.28741	0.115486	2.6936	97.3064	7.66391	92.3361	2	3	Note: GPS estimated from location (Cooinda, Kakadu National Park). Background: Unidentified but distinguishable calls
	eBird	330004211	James Lambert	25/4/2021	FC	-12.3764	130.868	1.12104	0.210839	18.8073	81.1927			4	3
	eBird	340420531	James Lambert	20/5/2021	FC	-12.3633	130.868	3.3889	0.0359756	1.06157	98.9384			4	4	Background: Geopelia humeralis -- Bar-shouldered Dove
	eBird	344252711	James Lambert	26/5/2021	FC	-12.3633	130.868	2.81239	0.52005	18.4914	81.5086			4	3.5	Background: Unidentified but distinguishable calls
	eBird	344256281	James Lambert	2021-01-06	FC	-12.3721	130.87	2.17131	0	0	100			4	3
	eBird	344256301	James Lambert	2021-01-08	FC	-12.3633	130.868	2.08935	0.250993	12.013	87.987			4.5	4.5	Background: Vanellus miles miles -- Masked Lapwing
	eBird	374014131	James Lambert	2021-01-10	C	-12.3548	130.872	4.12455	0	0	100			4	3.5	Backgroud: Sphecotheres vieilloti -- Australasian Figbird; Geopelia humeralis -- Bar-shouldered Dove; Trichoglossus rubritorquis -- Red-collared Lorikeet
	eBird	547566881	James Lambert	20/3/2023	FC	-12.3511	130.9	1.75284	0.256636	14.6412	85.3588			4	3.5	Background: Coracina papuensis -- White-bellied Cuckooshrike
	eBird	609439557	James Lambert	29/9/2023	FC	-12.3609	130.869	4.44012	0.189989	4.27892	95.7211			3	3	Backgroud: Geopelia humeralis -- Bar-shouldered Dove; Trichoglossus rubritorquis -- Red-collared Lorikeet; Oriolus flavocinctus -- Green Oriole
	xeno-canto	XC477852	Kakadu Nat Park: Fire Project	2018-02-05	C, AC	-12.6183	132.329	2.9219	0.0587	2.00897	97.991			5	4	Background: Philemon argenticeps -- Silver-crowned Friarbird
	xeno-canto	XC480947	Kakadu Nat Park: Fire Project (via Colin Trainor)	31/5/2018	C	-12.6944	132.204	4.1276	0.2887	6.99438	93.0056			5	3	Background: Corvus orru -- Torresian Crow
	xeno-canto	XC752855	James Lambert	15/8/2022	C	-12.3551	130.9	5.03682	1.20292	23.8825	76.1175			4	3.5	Background: Geopelia humeralis -- Bar-shouldered Dove; Microeca flavigaster -- Lemon-bellied Flyrobin; Grallina cyanoleuca -- Magpie-lark; Lalage leucomela -- Varied Triller; Myiagra nana -- Paperbark Flycatcher; Melithreptus albogularis -- White-throated Honeyeater
	xeno-canto	XC759468	James Lambert	2022-01-09	C	-12.3551	130.9	1.80897	0.194512	10.7527	89.2473			5	4.5	Background: Lichmera indistincta -- Brown Honeyeater; Ramsayornis fasciatus -- Bar-breasted Honeyeater
	xeno-canto	XC775399	James Lambert	2023-08-01	FC	-12.4422	130.91	4.40459	0.0847036	1.92308	98.0769			5	3
Western Australia	eBird	585192551	Greg Neill	2023-02-05		-14.1283	126.309	4.79363	0.0810517	1.69082	98.3092	1.69082	98.3092	3	4
southern New Guinea	xeno-canto	XC582479	Ken Behrens	14/8/2022	C	-8.26555	141.013	4.98519	0	0	100	0	100	5	3.5
south-eastern New Guinea	eBird	165704711	James Holmes	24/6/2019	C	-9.43599	147.363	4.19235	2.24054	53.4435	46.5565	67.8265	32.1735	3	3.5
	eBird	247464	Niels Krabbe	2007-02-01	C, CF	-9.4667	147.383	1.45003	1.24601	85.9296	14.0704			3	4	Background: Ptilinopus magnificus -- Wompoo Fruit-Dove; Rhipidura hyperythra -- Chestnut-bellied Fantail
	eBird	142014	Michael P. Moore	23/11/2003		-10.1504	151.168	4.2426	1.873	44.1475	55.8525			3	3	Note: Recording devided into three parts with pure cockatoo calls recorded in 2 and 3. Note: only used parts 2 and 3 to avoid backgrounds. Background (part 1): Cracticus cassicus -- Hooded Butcherbird; Ducula zoeae -- Zoe's Imperial-Pigeon; Syma torotoro -- Yellow-billed Kingfisher; Lorius hypoinochrous -- Purple-bellied
	eBird	79878	Andrew Mack	23/10/1996	CS	-7.73472	146.496	14.2458	11.0075	77.2684	22.7316			3.67	4	Background: Unidentified but distinguishable calls
northern New Guinea	xeno-canto	XC821776	Elisabeth Hein	19/7/2023	C, FC	-3.4802	142.049	3.6473	0	0	100	41.6765	58.3235	5	3
	xeno-canto	XC558578	Iain Woxvold	25/2/2011	C	-4.52694	142.134	6.8933	2.8036	40.6714	59.3286			5	3	Background: Unidentified but distinguishable calls
	xeno-canto	XC557637	Iain Woxvold	2010-03-06	C	-4.54556	141.96	2.7022	1.2617	46.6916	53.3084			5	5	Background: Ducula rufigaster -- Purple-tailed Imperial Pigeon
	xeno-canto	XC267832	Frank Lambert	29/7/2015	C	-4.7021	145.412	5.2621	0.5928	11.2655	88.7345			3	3
	xeno-canto	XC209649	Frank Lambert	28/7/2014	C	-2.5831	140.161	5.0192	1.2426	24.7569	75.2431			4	3	Background: Unidentified but distinguishable calls
	xeno-canto	XC140843	Bas van Balen	2007-03-05	CS	-1.6225	137.73	6.0073	3.6164	60.2001	39.7999			4	3
	eBird	100445	Andrew Mack	16/4/1998		-3.13444	136.567	4.7193	2.3597	50.0011	49.9989			1	3.5	Background: Edolisoma montanum -- Black-bellied Cicadabird; Neosericornis/Sericornis/Aethomyias sp. -- scrubwren sp.
	xeno-canto	XC75893	Bas van Balen	14/1/1997	CS	-0.8289	135.877	4.111	4.111	100	0			3	3	Background: Unidentified but distinguishable calls
central-western New Guinea	xeno-canto	XC268321	Frank Lambert	25/7/2015	C	-6.0747	141.524	4.912	2.4652	50.1873	49.8127	49.0158	50.9842	5	3	Background: Unidentified but distinguishable calls
	eBird	203976721	Phil Gregory	2014-04-07	C	-6.075	141.523	1.6764	1.6396	97.8048	2.19518			4	3
	eBird	182821	Benjamin Freeman	2012-09-07		-6.55	144.76	4.7204	2.652	56.1817	43.8183			3	4	Background: Unidentified but distinguishable calls
	eBird	182637	Alexandra Class Freeman	26/10/2012		-6.55	144.76	3.7791	1.4237	37.673	62.327			3	3	Background: Unidentified but distinguishable calls
	eBird	182600	Alexandra Class Freeman	19/6/2012		-6.55	144.76	2.0857	1.2312	59.0305	40.9695			4	3	Background: Unidentified but distinguishable calls
	eBird	168385	Thane Pratt	30/3/1975	C, AC	-6.66667	142.833	4.1944	3.2833	78.2782	21.7218			5	4.5
	eBird	79867	Andrew Mack	1996-05-07	C, CC	-6.78861	145.037	2.9986	0.4118	13.7331	86.2669			4	4	Notes: Quiet strange whistles/squeeks, sometimes sounds like mimicry of a ciccada. Other Behaviors: Whisper, Court, Mate.
	eBird	79841	Andrew Mack	18/6/1996	C, CC	-6.90833	145.061	4.2147	1.3564	32.1826	67.8174			2	3.5	Background: Unidentified but distinguishable calls
	xeno-canto	XC140320	Bas van Balen	19/4/2002	CS	-4.8228	136.843	3.9816	1.5069	37.8466	62.1534			4	4
	xeno-canto	XC140319	Bas van Balen	2002-09-04	CS	-4.6202	136.983	3.7949	1.5896	41.8878	58.1122			3	3	Background: Unidentified but distinguishable calls
	xeno-canto	XC140318	Bas van Balen	2002-07-04	CS	-4.487	136.883	4.6179	1.9911	43.117	56.883			4	3	Background: Unidentified but distinguishable calls
	xeno-canto	XC121638	Bas van Balen	21/1/1997	C	-4.487	136.883	5.2683	3.6359	69.0147	30.9853			4	3.5	Background: Unidentified but distinguishable calls
	xeno-canto	XC121636	Bas van Balen	1997-07-02	FC	-4.283	137.056	3.1781	1.3413	42.2045	57.7955			4	3
	xeno-canto	XC105026	Bas van Balen	2000-06-08		-4.4152	136.932	2.7405	1.0399	37.9456	62.0544			4	5	Background: Unidentified but distinguishable calls
Bird's Head New Guinea	xeno-canto	XC634694	Marc Anderson		C	-0.8052	131.643	3.3539	1.3805	41.161	58.839	34.667	65.333	5	3
	xeno-canto	XC631318	Marc Anderson	27/8/2019	C	-0.4174	130.774	2.9644	2.1744	73.3504	26.6496			5	4
	xeno-canto	XC502867	Marc Anderson	17/8/2019	C	-0.8052	131.643	3.581	0.2139	5.97319	94.0268			5	3.5
	xeno-canto	XC499394	Marc Anderson	20/8/2019	C	-0.8052	131.643	4.2398	2.1899	51.651	48.349			5	4
	xeno-canto	XC498189	Marc Anderson	18/8/2019	C	-0.8052	131.643	6.2823	2.8755	45.7715	54.2285			5	3.5	Background: Origma murina -- Rusty Mouse-warbler; Philemon novaeguineae -- New Guinea Friarbird; Ptiloris magnificus -- Magnificent Riflebird
	xeno-canto	XC366031	Brian Cox	27/9/2016	C	-0.4242	130.746	4.7892	0	0	100			5	4
	xeno-canto	XC319743	Robson Silva e Silva	2009-11-07	C	-1.0656	133.786	3.232	1.4086	43.5829	56.4171			5	3
	xeno-canto	XC215316	Patrik Åberg	27/12/2014	AC	-0.242	131.025	4.6084	1.3574	29.4549	70.5451			5	5
	xeno-canto	XC156168	Hans Matheve	2009-02-08	C	-0.8959	130.668	7.0427	2.1556	30.6076	69.3924			5	3
	xeno-canto	XC141041	Bas van Balen	28/3/2002	C	-2.4997	133.169	2.5923	2.0655	79.6783	20.3217			4	3
	xeno-canto	XC23162	Michiel de Boer	28/8/2008	C	-0.9	130.66	2.2985	0	0	100			4	3	Note: GPS estimated from location (near Wailebed, Batanta Island, Papua Barat)
	eBird	610459984	David Bates			-1.46338	132.859	1.4573	0.8895	61.0375	38.9625			4.5	5	Note: GPS estimated from location (Papua Barat)
	eBird	609062916	Philippe Verbelen		C	-1.29887	132.554	1.762	0	0	100				4.5	Note: GPS estimated from location (Papua Barat)
Notes:
* C = Call, AC = Alarm call, FC = Flight call, CC = Courtship call, CS = Song call
** No less than 3 and no more than 10 clear calls were analysed. In all instances where there were at least 10 clear calls, maximum were analysed.
*** xeno-canto ratings have been converted from and E–A scale to a 1–5 scale to complimnet eBird ratings. Higher values denote better quality recordings.
**** See Fig. 1 for map

## Sheet: Sup. Table S5
Table S4. Cross-validation (c.v.) errors for ten replicates of admixture plots for 1–6 genetic cluster (K), as calculated through ADMIXTURE 1.3 for C. galerita intraspecific diversity (n=88) using 1,745,807 SNPs. The average, minimum and maximum c.v. errors across replicates for K = 1–6 are noted and a graph of average c.v. errors is shown. Lower c.v. errors are suggested to represent more reliab…
Cross-validation errors for structure plot replicates under K = 1–6
Replicate	K = 1	K = 2	K = 3	K = 4	K = 5	K = 6
1	0.43204	0.42406	0.43655	0.46515	0.49669	0.53642
2	0.43107	0.42389	0.43626	0.46758	0.50635	0.53081
3	0.43162	0.42301	0.43627	0.46883	0.49637	0.5307
4	0.43144	0.42337	0.43621	0.46552	0.50755	0.53774
5	0.43153	0.42362	0.43593	0.46893	0.50199	0.52991
6	0.43158	0.42368	0.43558	0.46873	0.50776	0.53186
7	0.43125	0.4234	0.43614	0.46552	0.49434	0.53836
8	0.43106	0.42345	0.43578	0.467	0.50282	0.53494
9	0.43171	0.42347	0.43595	0.46974	0.49902	0.53631
10	0.43173	0.42349	0.43641	0.46947	0.50448	0.53835
Most reliable replicate (lowest c.v. error)	(8)	(3)	(6)	(1)	(7)	(5)
Minimum c.v. error	0.43106	0.42301	0.43558	0.46515	0.49434	0.52991
Maximum c.v. error	0.43204	0.42406	0.43655	0.46974	0.50776	0.53836
Average c.v. error	0.431503	0.423544	0.436108	0.467647	0.501737	0.53454
